# Supplementary material for: Towards robust causal inference in epidemiologic research: employing double cross-fit TMLE in right heart catheterization data
Source: Am J Epidemiol. 2024 Dec 10;194(10):2813–9. doi: 10.1093/aje/kwae447 (PMC12527275; doi:10.1093/aje/kwae447)
Supplement: Web_Material_kwae447 [file web_material_kwae447.zip]

Archive with 1 entries (0 files):
- Web_Material_kwae447/
